# Supplementary material for: Longitudinal observations of progressive cardiac dysfunction in a cardiomyopathic animal model by self-gated cine imaging based on 11.7-T magnetic resonance imaging
Source: Sci Rep. 2017 Aug 22;7:9106. doi: 10.1038/s41598-017-09755-4 (PMC5567262; doi:10.1038/s41598-017-09755-4)
Supplement: Supplementary file 3 — Supplementary 2,﻿ Typical movie of a 4-chamber view obtained using magnetic resonance imaging for a J2N_n hamster [file 41598_2017_9755_MOESM3_ESM.zip]

Archive with 1 entries (1 files):
- J2N_n_20weeks.avi
