# Supplementary material for: Longitudinal observations of progressive cardiac dysfunction in a cardiomyopathic animal model by self-gated cine imaging based on 11.7-T magnetic resonance imaging
Source: Sci Rep. 2017 Aug 22;7:9106. doi: 10.1038/s41598-017-09755-4 (PMC5567262; doi:10.1038/s41598-017-09755-4)
Supplement: Supplementary file 5 — Supplementary 4, Typical movie of an SA view obtained using b-mode echocardiography for a J2N_n hamster [file 41598_2017_9755_MOESM5_ESM.zip]

Archive with 1 entries (1 files):
- N_Mpeg.wmv
